# Supplementary material for: Ocular dominance-dependent binocular combination of monocular neuronal responses in macaque V1
Source: eLife. 2024 Apr 3;13:RP92839. doi: 10.7554/eLife.92839 (PMC10990486; doi:10.7554/eLife.92839)
Supplement: Source code 1. [file elife-92839-code1.zip]

Archive with 1 entries (1 files):
- eLife-VOR-RA-2023-92839/image alignment.m
